# Supplementary material for: A Multi-Residue Analytical Method for Assessing the Effects of Stacking Treatment on Antimicrobial and Coccidiostat Degradation in Broiler Litter
Source: Pharmaceuticals (Basel). 2024 Feb 4;17(2):203. doi: 10.3390/ph17020203 (PMC10892054; doi:10.3390/ph17020203)
Supplement: Supplementary file 1 [file pharmaceuticals-17-00203-s001.zip]

Archive with 1 entries (1 files):
- pharmaceuticals-2754995-supplementary.pdf
